# Supplementary material for: DPPZ–Naphthalimide Conjugates as G-Quadruplex DNA Targeting Scaffolds: Design, Synthesis and Biomolecular Interaction Studies
Source: Pharmaceuticals (Basel). 2026 Apr 2;19(4):575. doi: 10.3390/ph19040575 (PMC13119045; doi:10.3390/ph19040575)
Supplement: Supplementary file 1 [file pharmaceuticals-19-00575-s001.zip]

Archive with 1 entries (1 files):
- pharmaceuticals-4225277-supplementary.pdf
